# Supplementary material for: Establishment of Neurospora crassa as a model organism for fungal virology
Source: Nat Commun. 2020 Nov 6;11:5627. doi: 10.1038/s41467-020-19355-y (PMC7648066; doi:10.1038/s41467-020-19355-y)
Supplement: Supplementary file 4 — Source Data [file 41467_2020_19355_MOESM4_ESM.xlsx]

## Sheet: Fig. 4a
	Figure 4a								NcFV1 dsRNA RF				RT-qPCR
	Regions included in the paper are boxed.								1st				NcFV1/Bml (Relative expression)
										Intensity	ratio vs WT			WT	qde-1	Sad-1	rrp-3	qde-1/Sad-1/rrp-3	dcl-1	dcl-2	dcl-1/dcl-2	qde-2	sms-2	qde-2/sms-2
									WT	2263.86	1		1	1.06601	1.76812	1.89503	2.23801	2.19195	1.0297	3.97848	55.0327	31.3897	1.71977	60.6409
									qde-1	2462.86	1.0879		2	0.915238	0.382152	1.23304	1.46634	0.780363	1.23304	3.20921	49.9433	23.2994	2.62482	43.7805
									Sad-1	3312.52	1.46322		3	1.05133	1.9755	1.76812	2.38207	2.2072	1.11901	3.66095	55.0327	30.3204	1.70789	59.3929
									rrp-3	3301.35	1.45828		4	0.967423	0.390182	1.11128	1.98924	0.865867	1.36814	3.34549	52.7909	23.2994	2.36562	41.9971
									qde-1/Sad-1/rrp-3	3167.64	1.39922		Average	1	1.12899	1.50187	2.01892	1.51135	1.18747	3.54853	53.1999	27.0772	2.10453	51.4528
									dcl-1	2754.4	1.21668
									dcl-2	5127.54	2.26495		hH4-1/Bml (Relative expression)
									dcl-1/dcl-2	23047.5	10.1806			WT	qde-1	Sad-1	rrp-3	qde-1/Sad-1/rrp-3	dcl-1	dcl-2	dcl-1/dcl-2	qde-2	sms-2	qde-2/sms-2
									qde-2	22370.2	9.88144		1	1.01165	1.0918	1.20306	0.899195	1.21985	1.06933	0.886816	1.34416	1.20306	1.07677	0.9439
									sms-2	3834.86	1.69395		2	0.9439	0.838979	0.833183	0.793722	0.816037	1.01165	0.862566	0.653702	0.672081	0.601529	0.868565
									qde-2/sms-2	18060.1	7.97758		3	1.01868	1.35351	1.02577	0.862566	1.08426	1.13816	0.924475	1.3165	1.11474	1.01868	1.22834
													4	1.02577	0.838979	0.75613	1.02577	0.93738	1.14608	0.957076	0.653702	0.74572	0.55352	0.911747
									2nd				Average	1	1.03082	0.954535	0.895313	1.01438	1.0913	0.907733	0.992016	0.933899	0.812625	0.988137
										Intensity	ratio vs WT
									WT	1759.28	1
									qde-1	1764.52	1.00298
									Sad-1	1841.22	1.04658
									rrp-3	2459.76	1.39817
									qde-1/Sad-1/rrp-3	1948.1	1.10733
									dcl-1	2275.1	1.2932
									dcl-2	4242.49	2.4115
									dcl-1/dcl-2	20655.8	11.7411
									qde-2	14919	8.48017
									sms-2	2671.47	1.5185
									qde-2/sms-2	18770.8	10.6696
										Average	S.E.
									WT	1	0
									qde-1	1.04544	0.0424616
									Sad-1	1.2549	0.208318
									rrp-3	1.42822	0.0300575
									qde-1/Sad-1/rrp-3	1.25328	0.145944
									dcl-1	1.25494	0.0382618
									dcl-2	2.33823	0.073272
									dcl-1/dcl-2	10.9609	0.78025
									qde-2	9.18081	0.700632
									sms-2	1.60623	0.0877215
									qde-2/sms-2	9.32359	1.34601

## Sheet: Fig. 4b
	Figure 4b								NcPV1 dsRNA				RT-qPCR
	Regions included in the paper are boxed.								1st				NcPV1/Bml (Relative expression)
										Intensity	ratio vs WT			WT	qde-1	Sad-1	rrp-3	qde-1/Sad-1/rrp-3	dcl-1	dcl-2	dcl-1/dcl-2	qde-2	sms-2	qde-2/sms-2
									WT	18497.3	1		1	1.07571	1.65323	1.88595	2.66713	1.57493	1.39987	1.41941	1.69971	2.06378	0.64407	2.37066
									qde-1	19976.6	1.07997		2	0.855767	1.42928	0.639621	2.63041	3.59325	0.867713	1.53187	1.51078	0.809605	1.4096	4.67605
									Sad-1	18535.9	1.00209		3	1.14495	1.67631	1.83438	2.66713	1.54252	1.45931	1.38059	1.61921	2.04953	0.676091	2.42047
									rrp-3	22837.9	1.23466		4	0.923568	1.50034	0.64407	2.70437	3.95942	1.05357	1.66473	1.64181	0.804013	1.45931	5.08163
									qde-1/Sad-1/rrp-3	28928.1	1.56391		Average	1	1.56479	1.251	2.66726	2.66753	1.19512	1.49915	1.61788	1.43173	1.04727	3.6372
									dcl-1	21290.3	1.15099
									dcl-2	25913.2	1.40092		hH4-1/Bml (Relative expression)
									dcl-1/dcl-2	20867.6	1.12814			WT	qde-1	Sad-1	rrp-3	qde-1/Sad-1/rrp-3	dcl-1	dcl-2	dcl-1/dcl-2	qde-2	sms-2	qde-2/sms-2
									qde-2	21169.6	1.14447		1	1.02884	0.973338	1.30226	0.84734	0.807208	1.02173	1.0007	1.13368	1.05776	0.651128	0.895653
									sms-2	20344.8	1.09988		2	0.824169	1.32043	0.807208	0.547531	0.536263	0.547531	0.946722	1.02884	1.07253	0.683499	1.13368
									qde-2/sms-2	28364.4	1.53343		3	1.17366	0.993789	1.30226	0.785135	0.697861	1.09506	1.05776	1.0007	1.0007	0.727496	0.824169
													4	0.973338	1.18182	0.763665	0.559036	0.611749	0.582776	1.11035	0.946722	1.0432	0.717481	1.30226
									2nd				Average	1	1.11735	1.04385	0.68476	0.66327	0.811774	1.02888	1.02748	1.04355	0.694901	1.03894
										Intensity	ratio vs WT
									WT	11264.8	1
									qde-1	12125.1	1.07637
									Sad-1	12248.8	1.08735
									rrp-3	17194.5	1.52639
									qde-1/Sad-1/rrp-3	17435.9	1.54782
									dcl-1	13264.1	1.17748
									dcl-2	13530.6	1.20114
									dcl-1/dcl-2	14474.8	1.28496
									qde-2	16437.8	1.45921
									sms-2	12985.6	1.15276
									qde-2/sms-2	16318.4	1.44862
										Average	S.E.
									WT	1	0
									qde-1	1.07817	0.0018026
									Sad-1	1.04472	0.0426322
									rrp-3	1.38053	0.145867
									qde-1/Sad-1/rrp-3	1.55586	0.00804263
									dcl-1	1.16424	0.0132427
									dcl-2	1.30103	0.0998891
									dcl-1/dcl-2	1.20655	0.0784086
									qde-2	1.30184	0.157374
									sms-2	1.12632	0.0264414
									qde-2/sms-2	1.49103	0.042408

## Sheet: Fig. 4c
	Figure 4c												RnPV2 dsRNA				RT-qPCR
	Regions included in the paper are boxed.												1st				RnPV2/Bml (Relative expression)
														Intensity	ratio vs WT			WT	qde-1	Sad-1	rrp-3	qde-1/Sad-1/rrp-3	dcl-1	dcl-2	dcl-1/dcl-2	qde-2	sms-2	qde-2/sms-2
													WT	7189.47	1		1	0.75744	0.574032	0.972118	1.46328	1.83936	0.858091	0.778734	0.205784	0.389367	1.47345	0.582045
													qde-1	6625.35	0.921535		2	1.17219	0.706716	1.23902	1.83936	1.17219	1.41343	1.49402	0.291023	0.331988	0.87007	0.466259
													Sad-1	6645.88	0.924391		3	0.778734	0.645819	0.999448	1.51488	1.97138	0.907018	0.985688	0.210108	0.394802	1.5683	0.623821
													rrp-3	10062.4	1.39961		4	1.29164	0.673245	1.20514	1.83936	1.28272	1.50442	1.46328	0.31191	0.350917	0.958734	0.668594
													qde-1/Sad-1/rrp-3	8268.02	1.15002		Average	1	0.649953	1.10393	1.66422	1.56641	1.17074	1.18043	0.254706	0.366769	1.21764	0.58518
													dcl-1	7634.71	1.06193
													dcl-2	8550.54	1.18931		hH4-1/Bml (Relative expression)
													dcl-1/dcl-2	4340.52	0.603733			WT	qde-1	Sad-1	rrp-3	qde-1/Sad-1/rrp-3	dcl-1	dcl-2	dcl-1/dcl-2	qde-2	sms-2	qde-2/sms-2
													qde-2	4335.69	0.603061		1	0.872344	1.0374	1.31309	1.11959	1.0374	1.08897	0.890674	1.02312	1.18343	1.19166	0.96124
													sms-2	7730.12	1.0752		2	1.0592	1.04461	0.928497	0.948007	0.941458	0.988265	0.988265	0.974659	1.54004	0.941458	0.922083
													qde-2/sms-2	5643.3	0.784939		3	0.909389	1.07398	1.27719	1.07398	1.0592	1.11959	0.928497	1.03023	1.14311	1.19166	1.02312
																	4	1.15907	0.928497	0.903107	0.872344	1.08145	1.06656	1.05188	0.928497	1.5724	0.954601	1.11186
													2nd				Average	1	1.02112	1.10547	1.00348	1.02988	1.06585	0.964829	0.989126	1.35975	1.06984	1.00457
														Intensity	ratio vs WT
													WT	8454.25	1
													qde-1	6216.81	0.735348
													Sad-1	7032.54	0.831835
													rrp-3	9109.15	1.07746
													qde-1/Sad-1/rrp-3	6032.3	0.713523
													dcl-1	7526.71	0.890288
													dcl-2	9155.2	1.08291
													dcl-1/dcl-2	5283.3	0.624928
													qde-2	5868.59	0.694159
													sms-2	8352.27	0.987938
													qde-2/sms-2	6093.59	0.720773
														Average	S.E.
													WT	1	0
													qde-1	0.828441	0.0930937
													Sad-1	0.878113	0.0462781
													rrp-3	1.23854	0.161072
													qde-1/Sad-1/rrp-3	0.931771	0.218248
													dcl-1	0.976109	0.0858211
													dcl-2	1.13611	0.0532018
													dcl-1/dcl-2	0.61433	0.0105976
													qde-2	0.64861	0.0455487
													sms-2	1.03157	0.0436319
													qde-2/sms-2	0.752856	0.0320833

## Sheet: Fig. 5a
	Figure 5a
	Regions included in the paper are boxed.

## Sheet: Fig. 5b
	Figure 5b
	RT-qPCR(Relative expression vs hH4-1)
		dcl-1				dcl-2				qde-1				rrp-3				qde-2
		Virus free	+NcFV1	+NcPV1	+RnPV2	Virus free	+NcFV1	+NcPV1	+RnPV2	Virus free	+NcFV1	+NcPV1	+RnPV2	Virus free	+NcFV1	+NcPV1	+RnPV2	Virus free	+NcFV1	+NcPV1	+RnPV2
	1	0.962806	0.745002	2.19667	1.03191	0.797624	6.2065	4.70365	10.0128	1.59271	1.85508	0.841759	1.52783	1.38899	12.8531	4.23993	31.4294	0.459251	3.28833	2.84288	7.76699
	2	0.657616	1.34287	1.40963	1.12921	0.922602	7.17899	3.69041	8.65648	0.980425	1.05079	0.830171	1.28474	1.5627	12.0757	5.07723	32.5377	0.631719	2.98422	2.68953	7.82101
	3	1.23569	1.36161	1.53189	1.33359	0.625803	8.24649	6.12105	8.59668	0.737891	0.835945	0.642371	0.980425	1.36041	8.24798	4.83676	15.285	0.984426	2.72708	2.92281	5.15994
	4	0.917206	1.59695	1.30615	1.59695	1.12801	7.32983	6.74482	9.02408	0.693265	1.62617	0.732794	1.54915	0.975383	8.59824	4.41998	11.8272	0.957507	2.26162	2.94314	5.26836
	5	1.02478	0.209543	3.44694	1.09075	1.53026	5.59361	11.5817	4.80248	0.973653	0.763913	2.49922	1.69523	0.337753	4.23993	18.4307	12.0757	1.41162	1.8756	5.96844	3.19841
	6	1.2019	0.357327	3.06379	0.936478	0.995698	5.55497	11.3434	5.63252	1.02206	0.85351	2.56949	0.603523	0.37476	3.3036	14.867	11.3454	1.55547	1.70215	4.36916	3.5
	Average	1	0.93555	2.15918	1.18648	1	6.68507	7.36418	7.78751	1	1.16424	1.35263	1.27348	1	8.21976	8.64527	19.0834	1	2.47317	3.62266	5.45245
	SD	0.0860993	0.236828	0.372426	0.0981432	0.12709	0.439512	1.3678	0.845488	0.131104	0.188689	0.374968	0.168662	0.21817	1.59675	2.57527	4.1211	0.17398	0.257322	0.531986	0.816075

## Sheet: Fig. 5c
	Figure 5b
	ChIP-qPCR(Relative enrichment vs Total Input)
	PolII S5P-CTD
		hH4-1				dcl-1				dcl-2				qde-1				rrp-3 1				rrp-3 2				qde-2 1				qde-2 2
		Virus Free	+NcFV1	+NcPV1	+RnPV2	Virus Free	+NcFV1	+NcPV1	+RnPV2	Virus Free	+NcFV1	+NcPV1	+RnPV2	Virus Free	+NcFV1	+NcPV1	+RnPV2	Virus Free	+NcFV1	+NcPV1	+RnPV2	Virus Free	+NcFV1	+NcPV1	+RnPV2	Virus Free	+NcFV1	+NcPV1	+RnPV2	Virus Free	+NcFV1	+NcPV1	+RnPV2
	1	1	1.07177	1.09429	1.00298	0.996534	1.22263	1.52625	2.08488	0.979209	2.44475	2.15052	1.30084	0.889549	1.22361	1.26676	1.3331	0.930796	1.17816	0.750819	1.99173	0.923901	1.34333	0.832666	2.88342	0.982673	2.55759	1.10556	1.5635	0.982673	1.67572	1.19316	0.989175
	2	1	1.15669	1.1487	1.16014	1.00347	1.29235	1.52625	2.41156	1.02079	2.49612	2.19571	1.28293	1.11045	1.37663	1.59234	1.09793	1.0692	1.21971	0.930796	2.06197	1.0761	1.8478	1.09112	2.82408	1.01733	2.79875	1.20981	1.41891	1.01733	1.82107	1.20146	1.06017
	3	0.896401	1.05864	0.842189	1.00693	0.951518	1.14338	1.34099	1.99249	0.958435	3.08176	3.32592	2.18358	0.906697	0.999094	1.02718	1.18196	0.934246	1.09572	0.791068	1.30292	0.855459	1.28768	1.01029	1.83312	0.954976	3.71545	1.60052	2.21653	1	2.47942	1.22264	1.53732
	4	1.1036	1.119	0.865866	1.11726	1.04848	1.14338	1.35032	1.87199	1.04156	3.14651	3.44321	1.88779	1.0933	1.07825	1.18813	1.53814	1.06575	1.15819	0.836174	1.24121	1.14454	1.72282	1.32388	1.78299	1.04502	4.00982	1.97047	2.06809	1	2.69447	1.26576	1.51616
	5	1.03118				1.00693				0.972281				1.01733				0.571974				1.0554				1.01733				1.03118
	6	0.968818				0.993069				1.02772				0.982673				1.42803				0.944605				0.982673				0.968818
	7	0.993069				0.975745				1.17829				1.07265				0.841913				1.03118				1.04848				1.07954
	8	1.00693				1.02426				0.821708				0.927348				1.15809				0.968818				0.951518				0.920456
	Average	1	1.10153	0.987762	1.07183	1	1.20043	1.43595	2.09023	1	2.79228	2.77884	1.66379	1	1.1694	1.2686	1.28778	1	1.16294	0.827214	1.64946	1	1.55041	1.06449	2.3309	1	3.2704	1.47159	1.81676	1	2.16767	1.22075	1.27571
	H3K4me2
		hH4-1				dcl-1				dcl-2				qde-1				rrp-3 1				rrp-3 2				qde-2 1				qde-2 2
		Virus Free	+NcFV1	+NcPV1	+RnPV2	Virus Free	+NcFV1	+NcPV1	+RnPV2	Virus Free	+NcFV1	+NcPV1	+RnPV2	Virus Free	+NcFV1	+NcPV1	+RnPV2	Virus Free	+NcFV1	+NcPV1	+RnPV2	Virus Free	+NcFV1	+NcPV1	+RnPV2	Virus Free	+NcFV1	+NcPV1	+RnPV2	Virus Free	+NcFV1	+NcPV1	+RnPV2
	1	0.937698	0.957401	0.850978	1.28726	0.948061	1.47228	0.606278	1.00972	0.961895	7.61557	3.92843	3.03027	0.920456	0.926859	0.566607	1.74688	0.845294	1.01926	0.585412	0.818573	0.958435	1.52494	0.74162	0.850978	0.882707	1.19748	1.01046	1.39958	0.982673	1.9116	0.724362	1.18738
	2	1.0623	0.984317	0.850978	1.26953	1.05194	1.54548	0.672708	1.50938	1.0381	7.82967	3.98327	3.70493	1.07954	0.952916	0.570548	1.47917	1.15471	1.22903	0.658623	0.57085	1.04156	1.63439	4.92032	0.924788	1.11729	1.20581	1.05337	1.38031	1.01733	1.9249	0.904244	1.24641
	3	0.941151	0.987941	1.09619	0.975042	0.979209	0.916806	1.16852	0.794283	0.979209	3.78341	5.77447	2.51838	0.845294	1.47174	1.18717	0.858545	0.968818	1.4283	1.27836	0.735449	0.996534	1.0905	1.37077	0.539662	0.583364	2.00343	1.17484	0.945967	0.930796	1.2715	1.50164	0.907432
	4	1.05885	1.19127	1.16675	0.988653	1.02079	1.04586	1.2611	0.735973	1.02079	4.14016	7.15865	2.1177	1.15471	1.72611	1.28123	0.852614	1.03118	1.73423	1.43823	0.810395	1.00347	1.20999	1.42899	0.852711	1.41664	2.10303	1.47679	1.00686	1.0692	1.28035	1.64323	0.888757
	5	1.03118				0.961895				1.02772				0.982673				1.07265				0.937698				1.00347				1.0554
	6	0.968818				1.0381				0.972281				1.01733				0.927348				1.0623				0.996534				0.944605
	7	0.954976				0.899831				0.941151				0.993069				1.17829				0.835162				0.986138				1.01386
	8	1.04502				1.10017				1.05885				1.00693				0.821708				1.16484				1.01386				0.986138
	Average	1	1.03023	0.991225	1.13012	1	1.24511	0.927154	1.01234	1	5.8422	5.2112	2.84282	1	1.26941	0.901388	1.2343	1	1.35271	0.990158	0.733817	1	1.36495	2.11543	0.792035	1	1.62744	1.17887	1.18318	1	1.59709	1.19337	1.0575

## Sheet: Fig. 5d
	Figure 5d
	Regions included in the paper are boxed.

## Sheet: Sup Fig. 3a
	Supplementary Figure 3a														NcFV1 dsRNA RF				RT-qPCR
	Regions included in the paper are boxed.														1st				NcFV1/Bml (Relative expression)
																Intensity	ratio vs WT			WT	rpa-3	qip	qde-3	Sad-2	sad-3	Sad-4	sad-5
															WT	6362.7	1		1	1.06601	0.921604	0.647171	0.824858	0.884061	0.836373	0.954104	1.64972
															rpa-3	5938.44	0.93332		2	0.915238	0.954104	1.20766	1.74378	1.7928	1.86894	1.38724	1.76812
															qde-3	5557.45	0.873442		3	1.05133	1.25025	0.660769	0.836373	0.824858	0.819161	1.0085	0.836373
															qip	8337.97	1.31044		4	0.967423	1.23304	1.20766	1.73173	1.83048	1.93485	1.31241	0.896402
															Sad-2	6260.58	0.98395		Average	1	1.08975	0.930817	1.28419	1.33305	1.36483	1.16556	1.28765
															sad-3	3976.27	0.624934
															Sad-4	5083.44	0.798943		hH4-1/Bml (Relative expression)
															sad-5	7181.12	1.12863			WT	rpa-3	qip	qde-3	Sad-2	sad-3	Sad-4	sad-5
															WT	4870.66	1		1	1.01165	0.950465	0.816037	0.766685	0.899195	0.766685	0.856607	0.856607
															hex-1	6110.78	1.25461		2	0.9439	0.90545	1.20306	0.930905	1.1303	0.672081	0.899195	0.977187
																			3	1.01868	0.990828	0.930905	0.686202	0.856607	0.766685	0.957076	0.874607
															2nd				4	1.02577	1.06933	1.14608	0.88069	1.12249	0.644703	0.911747	0.868565
																Intensity	ratio vs WT		Average	1	0.979018	1.02402	0.816121	1.00215	0.712538	0.906157	0.894241
															WT	4644.93	1
															rpa-3	4942.88	1.06414
															qde-3	4178.52	0.899586
															qip	6377.71	1.37305
															Sad-2	4921.23	1.05948
															sad-3	3914.62	0.842772
															Sad-4	4858.47	1.04597
															sad-5	5255.83	1.13152
															WT	7027.87	1
															hex-1	8355.36	1.18889
																Average	S.E.
															WT	1	0
															rpa-3	0.998733	0.0654123
															qde-3	0.886514	0.0130722
															qip	1.34175	0.0313014
															Sad-2	1.02172	0.0377662
															sad-3	0.733853	0.108919
															Sad-4	0.922458	0.123514
															sad-5	1.13007	0.00144632
															WT	1	0
															hex-1	1.22175	0.0328611

## Sheet: Sup Fig. 3b
																	Supplementary Figure 3b
Supplementary Figure 3b													NcPV1 dsRNA				RT-qPCR
Regions included in the paper are boxed.													1st				NcPV1/Bml (Relative expression)
														Intensity	ratio vs WT			WT	rpa-3	qip	qde-3	Sad-2	sad-3	Sad-4	sad-5
													WT	19300.3	1		1	1.07571	1.10595	1.15292	1.77189	1.35218	0.564596	1.17714	0.622131
													rpa-3	17884.6	0.926648		2	0.855767	0.719611	0.676091	1.15292	0.744988	0.983018	1.27041	0.709704
													qde-3	20441.1	1.05911		3	1.14495	1.17714	1.14495	1.66473	1.18533	0.592666	1.14495	0.64855
													qip	24581.3	1.27362		4	0.923568	0.765933	0.695099	1.24426	0.755388	1.08319	1.33357	0.765933
													Sad-2	21773.8	1.12816		Average	1	0.94216	0.917266	1.45845	1.00947	0.805868	1.23152	0.68658
													sad-3	22070.8	1.14355
													Sad-4	20568.3	1.0657		hH4-1/Bml (Relative expression)
													sad-5	20846.9	1.08013			WT	rpa-3	qip	qde-3	Sad-2	sad-3	Sad-4	sad-5
													WT	18540.3	1		1	1.01165	0.940182	1.01467	1.02884	1.24921	0.812822	0.717481	0.927238
													hex-1	18038.4	0.972927		2	0.9439	0.742783	0.660217	0.927238	0.959937	0.841487	0.483307	0.611749
																	3	1.01868	1.02884	0.966614	1.00766	1.10268	0.790596	0.633322	1.05045
													2nd				4	1.02577	0.712525	0.763665	0.871162	0.908156	0.908156	0.543749	0.642163
														Intensity	ratio vs WT		Average	1	0.856081	0.851292	0.958724	1.05499	0.838265	0.594465	0.807901
													WT	13147.3	1
													rpa-3	12158	0.924753
													qde-3	13168.9	1.00164
													qip	20462.6	1.55641
													Sad-2	16067.5	1.22211
													sad-3	15080.9	1.14707
													Sad-4	12853.2	0.97763
													sad-5	16096.5	1.22431
													WT	22851.4	1
													hex-1	21445.4	0.938472
														Average	S.E.
													WT	1	0
													rpa-3	0.9257	0.00094708
													qde-3	1.03037	0.0287343
													qip	1.41501	0.141394
													Sad-2	1.17513	0.0469769
													sad-3	1.14531	0.00176304
													Sad-4	1.02166	0.044034
													sad-5	1.15222	0.0720905
													WT	1	0
													hex-1	0.955699	0.0172272

## Sheet: Sup Fig. 3c
	Supplementary Figure 3c													RnPV2 dsRNA				RT-qPCR
	Regions included in the paper are boxed.													1st				RnPV2/Bml (Relative expression)
															Intensity	ratio vs WT			WT	rpa-3	qip	qde-3	Sad-2	sad-3	Sad-4	sad-5
														WT	12917.1	1		1	0.75744	0.926076	1.31878	1.31878	1.30967	1.41343	1.07118	1.23902
														rpa-3	13127.3	1.01627		2	1.17219	0.952112	0.800627	1.35585	0.978879	1.33719	0.752208	0.550648
														qde-3	13418.4	1.03881		3	0.778734	0.952112	1.32795	1.29164	1.50442	1.53603	1.04914	1.45317
														qip	14881.9	1.1521		4	1.29164	0.999448	0.846278	1.45317	1.02045	1.40367	0.907018	0.789605
														Sad-2	13868.9	1.07368		Average	1	0.957437	1.07341	1.35486	1.20335	1.42258	0.944886	1.00811
														sad-3	14356.2	1.11141
														Sad-4	12806.5	0.991435		hH4-1/Bml (Relative expression)
														sad-5	12813.9	0.992009			WT	rpa-3	qip	qde-3	Sad-2	sad-3	Sad-4	sad-5
														WT	14620.7	1		1	0.872344	1.3594	1.11959	1.14311	1.63917	1.16713	1.37838	1.31309
														hex-1	15063.3	1.03027		2	1.0592	0.819587	1.43691	1.33142	1.2167	1.11959	0.995139	0.808304
																		3	0.909389	1.43691	1.19166	1.0592	1.66206	1.29502	1.27719	1.49793
														2nd				4	1.15907	0.84849	1.51884	1.26836	1.23368	1.15106	1.2509	1.0592
															Intensity	ratio vs WT		Average	1	1.1161	1.31675	1.20052	1.4379	1.1832	1.2254	1.16963
														WT	13425.8	1
														rpa-3	13711.3	1.02127
														qde-3	12271	0.91399
														qip	16102.2	1.19935
														Sad-2	11377.7	0.847453
														sad-3	10905	0.81224
														Sad-4	16447.7	1.22508
														sad-5	13891.2	1.03466
														WT	11048	1
														hex-1	11511.5	1.04195
															Average	S.E.
														WT	1	0
														rpa-3	1.01877	0.00249843
														qde-3	0.976399	0.0624093
														qip	1.17572	0.023622
														Sad-2	0.960566	0.113113
														sad-3	0.961823	0.149583
														Sad-4	1.10826	0.116824
														sad-5	1.01334	0.0213265
														WT	1	0
														hex-1	1.03611	0.00584194

[truncated: 3 more sheets: Sup Fig. 4, Sup Fig. 5a, Sup Fig. 5b]
